# Supplementary material for: The effect of a combined sprint training intervention on sprint force-velocity characteristics in junior Australian football players
Source: PeerJ. 2023 Mar 15;11:e14873. doi: 10.7717/peerj.14873 (PMC10024483; doi:10.7717/peerj.14873)
Supplement: Supplemental Information 2 [file peerj-11-14873-s002.xlsx]

## Sheet: CST_splits
athlete	5_pre	10_pre	15_pre	20_pre	10_20_pre	5_post	10_post	15_post	20_post	10_20_post
2	1.6919	2.5476	3.28028	3.95553	1.40793	1.73618	2.59408	3.31981	3.98236	1.38829
8	1.83826	2.76217	3.55173	4.27836	1.51619	1.48797	2.32815	3.09086	3.8241	1.49596
9	1.8367	2.83385	3.72117	4.5631	1.72925	1.73691	2.69543	3.55544	4.37484	1.67942
12	1.7102	2.56542	3.29302	3.96022	1.39481	1.52061	2.33649	3.05815	3.73976	1.40327
13	1.64606	2.53129	3.31531	4.05638	1.52509	1.68494	2.5515	3.30095	3.99695	1.44545
14	1.6533	2.48764	3.20111	3.858	1.37036	1.61159	2.44481	3.16698	3.83889	1.39408
15	1.66056	2.4988	3.21574	3.87593	1.37712	1.575	2.39334	3.10475	3.76816	1.37482
16	1.76177	2.63142	3.36602	4.03581	1.4044	1.62604	2.45311	3.16348	3.8198	1.36669
17	1.64597	2.49866	3.23853	3.9275	1.42884	1.73203	2.63441	3.42013	4.1537	1.5193
18	1.84562	2.76796	3.55255	4.27195	1.504	1.77801	2.65976	3.40689	4.0898	1.43004
19	1.73922	2.61057	3.35282	4.03413	1.42356	1.74413	2.61996	3.367	4.05343	1.43346
23	1.7396	2.62544	3.38691	4.09085	1.46541	1.73894	2.6135	3.36027	4.04702	1.43352
25	1.54807	2.34111	3.02494	3.65867	1.31756	1.55062	2.35179	3.04653	3.69292	1.34112
27	1.87888	2.79247	3.55791	4.25128	1.45881	1.55186	2.37529	3.0992	3.77995	1.40466

## Sheet: MST_splits
athlete	5_pre	10_pre	15_pre	20_pre	10_20_pre	5_post	10_post	15_post	20_post	10_20_post
1	1.62088	2.46959	3.21032	3.90317	1.43358	1.69534	2.55584	3.29423	3.97593	1.42009
4	1.77747	2.69777	3.4961	4.23936	1.54159	1.73121	2.62467	3.3983	4.11756	1.4929
5	1.9099	2.90008	3.75978	4.56069	1.66062	1.83584	2.80002	3.64292	4.43232	1.63229
7	1.7225	2.61315	3.38512	4.10341	1.49027	1.883	2.80295	3.57596	4.27787	1.47492
10	1.65928	2.50814	3.23957	3.91702	1.40888	1.66919	2.51091	3.23082	3.89378	1.38287
11	1.817	2.73494	3.52036	4.24383	1.5089	1.80037	2.71524	3.5009	4.22666	1.51142
23	1.70122	2.59439	3.3753	4.10661	1.51223	1.75749	2.66848	3.45937	4.19614	1.52766
28	1.70796	2.60615	3.39192	4.1282	1.52205	1.67957	2.5715	3.356	4.09398	1.52247

## Sheet: CST_fvp
athlete	F0_1	F0_rel_1	V0_1	Pmax_1	Pmax_rel_1	SFV_1	Rfmax_1	RSE_Drf	F0_2	F0_rel_2	V0_2	Pmax_2	Pmax_rel_2	SFV_2	Rfmax_2	Drf_2
2	236.969	5.22765	8.1372	482.067	10.6346	-0.642439	0.403273	0.00193149	244.883	5.40222	8.76824	531.553	11.7263	-0.62479	0.413636	-0.058661
8	306.739	5.65208	7.07407	542.473	9.99582	-0.798986	0.413197	0.0024557	394.35	7.26645	7.25263	711.078	13.1026	-1.00972	0.477319	-0.0938514
9	271.569	4.70576	6.39042	433.827	7.51736	-0.736437	0.359198	0.00146597	274.728	4.76049	6.77542	461.82	8.00242	-0.711484	0.363542	-0.0684947
12	321.278	5.22574	8.80098	706.896	11.498	-0.593765	0.408318	0.00196636	399.063	6.49095	8.1769	810.523	13.1835	-0.803539	0.459641	-0.0747936
13	247.743	5.75746	7.5527	460.278	10.6967	-0.779435	0.41629	0.00238565	265.657	6.17375	8.2829	540.31	12.5566	-0.766271	0.443256	-0.0713788
14	295.879	5.25353	9.06937	671.106	11.9159	-0.579187	0.411676	0.00197027	318.792	5.66038	8.52496	679.51	12.0652	-0.664296	0.428092	-0.0623763
15	399.91	5.40564	8.85997	885.369	11.9677	-0.610437	0.417266	0.00234552	446.76	6.03893	8.58237	954.985	12.9087	-0.706672	0.443042	-0.065939
16	327.887	4.5027	9.31604	763.707	10.4876	-0.483294	0.370309	0.00106446	416.827	5.72408	8.77263	912.955	12.5371	-0.653677	0.432817	-0.0612601
17	246.266	5.64416	8.23627	506.556	11.6097	-0.686405	0.424663	0.00241082	226.143	5.18295	7.76406	435.602	9.98355	-0.674216	0.393205	-0.0639262
18	258.894	4.46986	8.24458	534.495	9.22816	-0.541345	0.360816	0.00112161	272.056	4.69709	8.76609	585.316	10.1056	-0.549592	0.372679	-0.0521337
19	300.842	4.91732	8.78237	659.36	10.7774	-0.561013	0.389799	0.00153477	299.687	4.89844	8.41516	630.509	10.3058	-0.58207	0.387795	-0.0552742
21	371.284	5.04051	8.17636	756.169	10.2657	-0.620942	0.392693	0.00187443	368.597	5.00403	8.58865	788.106	10.6992	-0.585545	0.391828	-0.0554737
25	364.307	6.08496	9.14066	832.565	13.9062	-0.66566	0.453755	0.00320905	435.293	7.27064	8.70191	933.512	15.5923	-0.849326	0.483893	-0.0773251
27	306.951	4.68342	8.61115	660.801	10.0824	-0.543878	0.377119	0.0012998	400.063	6.1041	8.25996	822.998	12.5572	-0.742491	0.4437	-0.0693695

## Sheet: MST_fvp
athlete	F0_1	F0_rel_1	V0_1	Pmax_1	Pmax_rel_1	SFV_1	Rfmax_1	Drf_1	F0_2	F0_rel_2	V0_2	Pmax_2	Pmax_rel_2	SFV_2	Rfmax_2	Drf_2
1	266.559	5.8804	8.0702	538.225	11.8735	-0.728126	0.433527	-0.0683107	237.124	5.23106	8.5877	508.596	11.2198	-0.610195	0.40603	-0.0575409
4	265.322	4.69181	7.68915	509.469	9.00917	-0.611001	0.370363	-0.0584835	280.827	4.96599	7.97617	559.486	9.89365	-0.624422	0.38779	-0.0594412
5	253.805	4.49212	6.98591	441.305	7.81071	-0.647055	0.35238	-0.06241	255.544	4.5229	7.08366	451.502	7.99118	-0.640337	0.355029	-0.0616818
7	399.769	5.10495	7.83739	783.382	10.0036	-0.651288	0.394054	-0.0620728	361.313	4.61388	8.40559	761.112	9.71922	-0.547938	0.370921	-0.0523407
10	316.889	5.54778	8.43416	668.168	11.6976	-0.657783	0.421962	-0.0618942	357.092	6.25161	8.51853	760.607	13.3159	-0.73376	0.455067	-0.068266
11	220.284	4.4837	8.14575	448.645	9.13179	-0.550484	0.362584	-0.0526607	223.841	4.5561	8.2078	455.396	9.26921	-0.5647	0.364903	-0.0539452
23	293.658	5.35579	7.73253	560.043	10.2142	-0.706744	0.401257	-0.0670225	269.573	4.91652	7.77841	519.033	9.46622	-0.642311	0.380896	-0.0612783
28	261.37	5.2941	7.56162	493.329	9.99248	-0.701629	0.400768	-0.0666619	274.088	5.55172	7.5325	511.833	10.3673	-0.745446	0.40955	-0.0705335
